# Supplementary material for: Morphological and molecular data reveal a new spider species of the little-known Pholcus nagasakiensis species group (Araneae, Pholcidae) from the Ryukyu Archipelago
Source: Biodivers Data J. 2026 Apr 29;14:e193642. doi: 10.3897/BDJ.14.e193642 (PMC13150534; doi:10.3897/BDJ.14.e193642)
Supplement: XML Treatment for Pholcus yajiyagama [file BDJ.14.e193642-treatment1.xml]

<!DOCTYPE tp:taxon-treatment
  PUBLIC "-//TaxonX//DTD Taxonomic Treatment Publishing DTD v0 20100105//EN" "tax-treatment-NSO.dtd">
<tp:taxon-treatment xmlns:tp="http://www.plazi.org/taxpub"><tp:treatment-meta><mixed-citation publication-type="journal"><person-group><name><surname>Yan</surname><given-names>Meichen</given-names></name><name><surname>Li</surname><given-names>Minghui</given-names></name><name><surname>Ballarin</surname><given-names>Francesco</given-names></name><name><surname>Yao</surname><given-names>Zhiyuan</given-names></name></person-group><article-title>Morphological and molecular data reveal a new spider species of the little-known <italic><tp:taxon-name><tp:taxon-name-part taxon-name-part-type="genus" reg="Pholcus">Pholcus</tp:taxon-name-part> <tp:taxon-name-part taxon-name-part-type="species" reg="nagasakiensis">nagasakiensis</tp:taxon-name-part></tp:taxon-name></italic> species group (<tp:taxon-name><tp:taxon-name-part taxon-name-part-type="order" reg="Araneae">Araneae</tp:taxon-name-part></tp:taxon-name>, <tp:taxon-name><tp:taxon-name-part taxon-name-part-type="family" reg="Pholcidae">Pholcidae</tp:taxon-name-part></tp:taxon-name>) from the Ryukyu Archipelago</article-title><source>Biodivers Data J</source><day>29</day><month>04</month><year>2026</year><volume>14</volume><pub-id pub-id-type="doi">10.3897/BDJ.14.e193642</pub-id></mixed-citation></tp:treatment-meta><tp:nomenclature><tp:taxon-name><object-id xmlns:xlink="http://www.w3.org/1999/xlink" content-type="arpha" xlink:type="simple">212DF625-77AD-5D71-A25A-FD52E9D67275</object-id><tp:taxon-name-part taxon-name-part-type="genus">Pholcus</tp:taxon-name-part> <tp:taxon-name-part taxon-name-part-type="species">yajiyagama</tp:taxon-name-part><object-id xmlns:xlink="http://www.w3.org/1999/xlink" content-type="zoobank" xlink:type="simple" object-id-type="ZooBank">C34B6501-7C17-4CC9-9239-8F74187EDCCA</object-id></tp:taxon-name><tp:taxon-authority>Yan, Ballarin &amp; Yao</tp:taxon-authority><tp:taxon-status xmlns:xlink="http://www.w3.org/1999/xlink" xlink:type="simple">sp. nov.</tp:taxon-status></tp:nomenclature><tp:treatment-sec sec-type="materials"><title>Materials</title><list list-type="alpha-lower" list-content="occurrences"><list-item><p><bold>Type status:</bold> <named-content xmlns:xlink="http://www.w3.org/1999/xlink" content-type="dwc:typeStatus" xlink:type="simple">Holotype</named-content>. <bold>Occurrence:</bold> recordedBy: <named-content xmlns:xlink="http://www.w3.org/1999/xlink" content-type="dwc:recordedBy" xlink:type="simple">Francesco Ballarin</named-content>; individualCount: <named-content xmlns:xlink="http://www.w3.org/1999/xlink" content-type="dwc:individualCount" xlink:type="simple">1</named-content>; sex: <named-content xmlns:xlink="http://www.w3.org/1999/xlink" content-type="dwc:sex" xlink:type="simple">male</named-content>; lifeStage: <named-content xmlns:xlink="http://www.w3.org/1999/xlink" content-type="dwc:lifeStage" xlink:type="simple">adult</named-content>; occurrenceID: <named-content xmlns:xlink="http://www.w3.org/1999/xlink" content-type="dwc:occurrenceID" xlink:type="simple">5EC2E8F4-66D6-52C3-ABE9-E62B4BBD6C83</named-content>; <bold>Taxon:</bold> order: <named-content xmlns:xlink="http://www.w3.org/1999/xlink" content-type="dwc:order" xlink:type="simple"><tp:taxon-name><tp:taxon-name-part taxon-name-part-type="order" reg="Araneae">Araneae</tp:taxon-name-part></tp:taxon-name></named-content>; family: <named-content xmlns:xlink="http://www.w3.org/1999/xlink" content-type="dwc:family" xlink:type="simple"><tp:taxon-name><tp:taxon-name-part taxon-name-part-type="family" reg="Pholcidae">Pholcidae</tp:taxon-name-part></tp:taxon-name></named-content>; genus: <named-content xmlns:xlink="http://www.w3.org/1999/xlink" content-type="dwc:genus" xlink:type="simple"><italic><tp:taxon-name><tp:taxon-name-part taxon-name-part-type="genus" reg="Pholcus">Pholcus</tp:taxon-name-part></tp:taxon-name></italic></named-content>; <bold>Location:</bold> island: <named-content xmlns:xlink="http://www.w3.org/1999/xlink" content-type="dwc:island" xlink:type="simple">Kume-jima Island</named-content>; stateProvince: <named-content xmlns:xlink="http://www.w3.org/1999/xlink" content-type="dwc:stateProvince" xlink:type="simple">Okinawa Prefecture</named-content>; county: <named-content xmlns:xlink="http://www.w3.org/1999/xlink" content-type="dwc:county" xlink:type="simple">Shimajiri District</named-content>; municipality: <named-content xmlns:xlink="http://www.w3.org/1999/xlink" content-type="dwc:municipality" xlink:type="simple">Nakachi</named-content>; verbatimLocality: <named-content xmlns:xlink="http://www.w3.org/1999/xlink" content-type="dwc:verbatimLocality" xlink:type="simple">near entrance of Yajiya-gama Cave</named-content>; verbatimElevation: <named-content xmlns:xlink="http://www.w3.org/1999/xlink" content-type="dwc:verbatimElevation" xlink:type="simple">42 m</named-content>; verbatimLatitude: <named-content xmlns:xlink="http://www.w3.org/1999/xlink" content-type="dwc:verbatimLatitude" xlink:type="simple">26.36937°N</named-content>; verbatimLongitude: <named-content xmlns:xlink="http://www.w3.org/1999/xlink" content-type="dwc:verbatimLongitude" xlink:type="simple">126.73337°E</named-content>; <bold>Event:</bold> samplingProtocol: <named-content xmlns:xlink="http://www.w3.org/1999/xlink" content-type="dwc:samplingProtocol" xlink:type="simple">by hand</named-content>; year: <named-content xmlns:xlink="http://www.w3.org/1999/xlink" content-type="dwc:year" xlink:type="simple">2022</named-content>; month: <named-content xmlns:xlink="http://www.w3.org/1999/xlink" content-type="dwc:month" xlink:type="simple">5</named-content>; day: <named-content xmlns:xlink="http://www.w3.org/1999/xlink" content-type="dwc:day" xlink:type="simple">17</named-content>; <bold>Record Level:</bold> institutionCode: <named-content xmlns:xlink="http://www.w3.org/1999/xlink" content-type="dwc:institutionCode" xlink:type="simple">SYNU-Ar00524</named-content></p></list-item><list-item><p><bold>Type status:</bold> <named-content xmlns:xlink="http://www.w3.org/1999/xlink" content-type="dwc:typeStatus" xlink:type="simple">Paratype</named-content>. <bold>Occurrence:</bold> recordedBy: <named-content xmlns:xlink="http://www.w3.org/1999/xlink" content-type="dwc:recordedBy" xlink:type="simple">Koki Kamada</named-content>; individualCount: <named-content xmlns:xlink="http://www.w3.org/1999/xlink" content-type="dwc:individualCount" xlink:type="simple">3</named-content>; sex: <named-content xmlns:xlink="http://www.w3.org/1999/xlink" content-type="dwc:sex" xlink:type="simple">2 males, 1 female</named-content>; lifeStage: <named-content xmlns:xlink="http://www.w3.org/1999/xlink" content-type="dwc:lifeStage" xlink:type="simple">3 adults</named-content>; occurrenceID: <named-content xmlns:xlink="http://www.w3.org/1999/xlink" content-type="dwc:occurrenceID" xlink:type="simple">699AA5CE-A22F-55AC-9EC2-6B98AB9FC296</named-content>; <bold>Taxon:</bold> order: <named-content xmlns:xlink="http://www.w3.org/1999/xlink" content-type="dwc:order" xlink:type="simple"><tp:taxon-name><tp:taxon-name-part taxon-name-part-type="order" reg="Araneae">Araneae</tp:taxon-name-part></tp:taxon-name></named-content>; family: <named-content xmlns:xlink="http://www.w3.org/1999/xlink" content-type="dwc:family" xlink:type="simple"><tp:taxon-name><tp:taxon-name-part taxon-name-part-type="family" reg="Pholcidae">Pholcidae</tp:taxon-name-part></tp:taxon-name></named-content>; genus: <named-content xmlns:xlink="http://www.w3.org/1999/xlink" content-type="dwc:genus" xlink:type="simple"><italic><tp:taxon-name><tp:taxon-name-part taxon-name-part-type="genus" reg="Pholcus">Pholcus</tp:taxon-name-part></tp:taxon-name></italic></named-content>; <bold>Location:</bold> island: <named-content xmlns:xlink="http://www.w3.org/1999/xlink" content-type="dwc:island" xlink:type="simple">Kume-jima Island</named-content>; stateProvince: <named-content xmlns:xlink="http://www.w3.org/1999/xlink" content-type="dwc:stateProvince" xlink:type="simple">Okinawa Prefecture</named-content>; county: <named-content xmlns:xlink="http://www.w3.org/1999/xlink" content-type="dwc:county" xlink:type="simple">Shimajiri District</named-content>; municipality: <named-content xmlns:xlink="http://www.w3.org/1999/xlink" content-type="dwc:municipality" xlink:type="simple">Nakachi</named-content>; verbatimLocality: <named-content xmlns:xlink="http://www.w3.org/1999/xlink" content-type="dwc:verbatimLocality" xlink:type="simple">near entrance of Yajiya-gama Cave</named-content>; verbatimElevation: <named-content xmlns:xlink="http://www.w3.org/1999/xlink" content-type="dwc:verbatimElevation" xlink:type="simple">42 m</named-content>; verbatimLatitude: <named-content xmlns:xlink="http://www.w3.org/1999/xlink" content-type="dwc:verbatimLatitude" xlink:type="simple">26.36937°N</named-content>; verbatimLongitude: <named-content xmlns:xlink="http://www.w3.org/1999/xlink" content-type="dwc:verbatimLongitude" xlink:type="simple">126.73337°E</named-content>; <bold>Event:</bold> samplingProtocol: <named-content xmlns:xlink="http://www.w3.org/1999/xlink" content-type="dwc:samplingProtocol" xlink:type="simple">by hand</named-content>; year: <named-content xmlns:xlink="http://www.w3.org/1999/xlink" content-type="dwc:year" xlink:type="simple">2025</named-content>; month: <named-content xmlns:xlink="http://www.w3.org/1999/xlink" content-type="dwc:month" xlink:type="simple">7</named-content>; day: <named-content xmlns:xlink="http://www.w3.org/1999/xlink" content-type="dwc:day" xlink:type="simple">26</named-content>; <bold>Record Level:</bold> institutionCode: <named-content xmlns:xlink="http://www.w3.org/1999/xlink" content-type="dwc:institutionCode" xlink:type="simple">NSMT-Ar26764–26766</named-content></p></list-item></list></tp:treatment-sec><tp:treatment-sec sec-type="Description"><title>Description</title><p><bold>Male</bold> (holotype): Measurements: Total length 7.31 (7.44 with clypeus), carapace 1.80 long, 2.13 wide, opisthosoma 5.51 long, 1.38 wide. Leg I: 52.09 (12.50, 0.86, 12.69, 23.07, 2.97), leg II: missing, leg III: 27.30 (7.76, 0.82, 6.70, 10.54, 1.48), leg IV: 35.43 (10.26, 0.83, 8.56, 13.85, 1.93); tibia I L/d: 58. Eye interdistances and diameters: PME–PME 0.28, PME 0.24, PME–ALE 0.06, AME–AME 0.10, AME 0.13. Sternum width/length: 1.36/1.28.</p><p>Colour: Carapace yellowish, with median brown marks; ocular area brownish, with median brown band; clypeus and sternum brown. Legs yellowish, but brown on patellae and whitish on distal parts of femora and tibiae, without darker rings on femora and tibiae. Opisthosoma yellowish, with dorsal and lateral brown spots.</p><p>Body: As in Fig. <xref ref-type="fig" rid="F14063200">3</xref>E and F; ocular area elevated, each eye triad on top of laterally directed eye-stalk.</p><p>Chelicerae: As in Fig. <xref ref-type="fig" rid="F14063200">3</xref>D, with pair of proximo-lateral apophyses (pa) and pair of distal apophyses (da) with two teeth each.</p><p>Palp: As in Fig. <xref ref-type="fig" rid="F14063184">4</xref>A and B; trochanter with long (2× longer than wide) ventral apophysis (va); femur with distinct ventral protrusion (vp); procursus (pr) simple proximally, but complex distally, with raised prolatero-subdistal edge bearing distal membranous process (dp), distal sclerotised apophysis (da), dorso-subdistal membranous process (dsp) and one slender dorsal spine (ds); uncus (u) distally blunt, with proximal apophysis (pra) and scales; appendix (a) hooked, with scales and median branch (mb); embolus (e) weakly sclerotised, with transparent distal projections.</p><p>Legs: Retrolateral trichobothrium on tibia I situated at 1.6% proximally; legs with short vertical setae on tibiae, metatarsi and tarsi; tarsus I with 22 distinct pseudosegments.</p><p><bold>Female</bold> (paratype, NSMT-Ar26766): Similar to male, habitus as in Fig. <xref ref-type="fig" rid="F14063200">3</xref>G and H. Total length 8.57 (8.72 with clypeus), carapace 1.87 long, 1.96 wide, opisthosoma 6.70 long, 2.75 wide; tibia I: 11.24; tibia I L/d: 56. Eye interdistances and diameters: PME–PME 0.26, PME 0.20, PME–ALE 0.05, AME–AME 0.05, AME 0.10. Sternum width/length: 1.24/1.16. Opisthosoma without spots. Ocular area without eye-stalks. Epigyne (Fig. <xref ref-type="fig" rid="F14063200">3</xref>A) nearly triangular, with knob (kn). Vulva (Fig. <xref ref-type="fig" rid="F14063200">3</xref>B) with curved, sclerotised anterior arch (aa) and pair of nearly elliptical pore plates (pp).</p></tp:treatment-sec><tp:treatment-sec sec-type="Diagnosis"><title>Diagnosis</title><p>The new species resembles <italic><tp:taxon-name><tp:taxon-name-part taxon-name-part-type="genus" reg="Pholcus">Pholcus</tp:taxon-name-part> <tp:taxon-name-part taxon-name-part-type="species" reg="nagasakiensis">nagasakiensis</tp:taxon-name-part></tp:taxon-name></italic> Strand, 1918 (Fig. <xref ref-type="fig" rid="F14063202">6</xref> and Fig. <xref ref-type="fig" rid="F14063204">5</xref>; <xref ref-type="bibr" rid="B14062854">Huber (2011)</xref>: 440, figs. 1947, 1973, 1974, 2084, 2085) by having a similar uncus (Fig. <xref ref-type="fig" rid="F14063200">3</xref>C) and epigyne (Fig. <xref ref-type="fig" rid="F14063200">3</xref>A), but it can be distinguished by the distal apophysis of the procursus as wide as long (da in Fig. <xref ref-type="fig" rid="F14063184">4</xref>C vs. 2× longer than wide, da in Fig. <xref ref-type="fig" rid="F14063202">6</xref>C), by the membranous edge of the procursus 2× longer than wide (me in Fig. <xref ref-type="fig" rid="F14063184">4</xref>C vs. 4× longer than wide, me in Fig. <xref ref-type="fig" rid="F14063202">6</xref>C), by the male chelicerae without frontal apophyses (Fig. <xref ref-type="fig" rid="F14063200">3</xref>D vs. present, fa in Fig. <xref ref-type="fig" rid="F14063204">5</xref>D), by the vulval pore plates relatively close to each other, with straight inner margin and curved outer margin (pp in Fig. <xref ref-type="fig" rid="F14063200">3</xref>B vs. widely separated or with curved inner margin and straight outer margin, pp in Fig. <xref ref-type="fig" rid="F14063204">5</xref>B and <xref ref-type="bibr" rid="B14062854">Huber 2011</xref>: figs. 1974, 2085) and by the brown marks of the carapace covering only 1/3 of the carapace (Fig. <xref ref-type="fig" rid="F14063200">3</xref>E and G vs. covering the carapace nearly completely, Fig. <xref ref-type="fig" rid="F14063204">5</xref>E and G).</p></tp:treatment-sec><tp:treatment-sec sec-type="Etymology"><title>Etymology</title><p>The specific name refers to the cave near whose entrance the new species was collected; noun in apposition.</p></tp:treatment-sec><tp:treatment-sec sec-type="Distribution"><title>Distribution</title><p>Ryukyu Archipelago (endemic to Kume-jima Island; Fig. <xref ref-type="fig" rid="F14063153">1</xref>).</p></tp:treatment-sec><tp:treatment-sec sec-type="Biology"><title>Biology</title><p>The species was found in crevices on rock walls in a shaded and humid doline at one of the entrances of Yajiya-gama Cave.</p></tp:treatment-sec><tp:treatment-sec><!--Section generated to contain objects referenced in tp:taxon-treatment.--><fig id="F14063200" position="float" orientation="portrait"><object-id xmlns:xlink="http://www.w3.org/1999/xlink" content-type="arpha" xlink:type="simple">9C9257A0-547B-574D-B2D9-757AE4FAAAB6</object-id><object-id xmlns:xlink="http://www.w3.org/1999/xlink" content-type="doi" xlink:type="simple">10.3897/BDJ.14.e193642.figure5</object-id><label>Figure 3.</label><caption><p><italic><tp:taxon-name><tp:taxon-name-part taxon-name-part-type="genus" reg="Pholcus">Pholcus</tp:taxon-name-part> <tp:taxon-name-part taxon-name-part-type="species" reg="yajiyagama">yajiyagama</tp:taxon-name-part></tp:taxon-name></italic> sp. nov., holotype male (<bold>C–F</bold>) and paratype female (<bold>A, B, G, H</bold>). <bold>A</bold> Epigyne, ventral view; <bold>B</bold> Vulva, dorsal view; <bold>C</bold> Bulbal apophyses, prolateral view; <bold>D</bold> Chelicerae, frontal view; <bold>E, G</bold> Habitus, dorsal view; <bold>F</bold> Habitus, lateral view; <bold>H</bold> Habitus, ventral view. Scale bars: 0.20 mm (<bold>A–D</bold>); 1.00 mm (<bold>E–H</bold>).</p></caption><graphic xmlns:xlink="http://www.w3.org/1999/xlink" xlink:href="bdj-14-e193642-g003.jpg" position="float" id="oo_1572743.jpg" orientation="portrait" xlink:type="simple"><uri content-type="original_file" xlink:type="simple">https://binary.pensoft.net/fig/1572743</uri></graphic></fig><fig id="F14063184" position="float" orientation="portrait"><object-id xmlns:xlink="http://www.w3.org/1999/xlink" content-type="arpha" xlink:type="simple">13F43D1F-A8C0-5597-BAF1-636965E77AD9</object-id><object-id xmlns:xlink="http://www.w3.org/1999/xlink" content-type="doi" xlink:type="simple">10.3897/BDJ.14.e193642.figure5</object-id><label>Figure 4.</label><caption><p><italic><tp:taxon-name><tp:taxon-name-part taxon-name-part-type="genus" reg="Pholcus">Pholcus</tp:taxon-name-part> <tp:taxon-name-part taxon-name-part-type="species" reg="yajiyagama">yajiyagama</tp:taxon-name-part></tp:taxon-name></italic> sp. nov., holotype male. <bold>A</bold> Palp, prolateral view; <bold>B</bold> Palp, retrolateral view; <bold>C</bold> Distal part of procursus, prolateral view; <bold>D</bold> Distal part of procursus, prolateral-ventral view; <bold>E</bold> Distal part of procursus, dorsal view. Scale bars: 0.20 mm (<bold>A, B</bold>); 0.10 mm (<bold>C–E</bold>).</p></caption><graphic xmlns:xlink="http://www.w3.org/1999/xlink" xlink:href="bdj-14-e193642-g004.jpg" position="float" id="oo_1572741.jpg" orientation="portrait" xlink:type="simple"><uri content-type="original_file" xlink:type="simple">https://binary.pensoft.net/fig/1572741</uri></graphic></fig><fig id="F14063202" position="float" orientation="portrait"><object-id xmlns:xlink="http://www.w3.org/1999/xlink" content-type="arpha" xlink:type="simple">6F111488-3540-599D-A05D-2C8BAE7DCDAC</object-id><object-id xmlns:xlink="http://www.w3.org/1999/xlink" content-type="doi" xlink:type="simple">10.3897/BDJ.14.e193642.figure5</object-id><label>Figure 6.</label><caption><p><italic><tp:taxon-name><tp:taxon-name-part taxon-name-part-type="genus" reg="Pholcus">Pholcus</tp:taxon-name-part> <tp:taxon-name-part taxon-name-part-type="species" reg="nagasakiensis">nagasakiensis</tp:taxon-name-part></tp:taxon-name></italic> Strand, 1918, male. <bold>A</bold> Palp, prolateral view; <bold>B</bold> Palp, retrolateral view; <bold>C</bold> Distal part of procursus, prolateral view; <bold>D</bold> Distal part of procursus, prolateral-ventral view; <bold>E</bold> Distal part of procursus, dorsal view. Scale bars: 0.30 mm (<bold>A, B</bold>); 0.10 mm (<bold>C–E</bold>).</p></caption><graphic xmlns:xlink="http://www.w3.org/1999/xlink" xlink:href="bdj-14-e193642-g006.jpg" position="float" id="oo_1572745.jpg" orientation="portrait" xlink:type="simple"><uri content-type="original_file" xlink:type="simple">https://binary.pensoft.net/fig/1572745</uri></graphic></fig><fig id="F14063204" position="float" orientation="portrait"><object-id xmlns:xlink="http://www.w3.org/1999/xlink" content-type="arpha" xlink:type="simple">01C8CD58-AE2A-5A9D-8BBE-1D95D9D60C77</object-id><object-id xmlns:xlink="http://www.w3.org/1999/xlink" content-type="doi" xlink:type="simple">10.3897/BDJ.14.e193642.figure5</object-id><label>Figure 5.</label><caption><p><italic><tp:taxon-name><tp:taxon-name-part taxon-name-part-type="genus" reg="Pholcus">Pholcus</tp:taxon-name-part> <tp:taxon-name-part taxon-name-part-type="species" reg="nagasakiensis">nagasakiensis</tp:taxon-name-part></tp:taxon-name></italic> Strand, 1918, male (<bold>C–F</bold>) and female (<bold>A, B, G, H</bold>). <bold>A</bold> Epigyne, ventral view; <bold>B</bold> Vulva, dorsal view; <bold>C</bold> Bulbal apophyses, prolateral view; <bold>D</bold> Chelicerae, frontal view; <bold>E, G</bold> Habitus, dorsal view; <bold>F</bold> Habitus, lateral view; <bold>H</bold> Habitus, ventral view. Scale bars: 0.20 mm (<bold>A–D</bold>); 1.00 mm (<bold>E–H</bold>).</p></caption><graphic xmlns:xlink="http://www.w3.org/1999/xlink" xlink:href="bdj-14-e193642-g005.jpg" position="float" id="oo_1572752.jpg" orientation="portrait" xlink:type="simple"><uri content-type="original_file" xlink:type="simple">https://binary.pensoft.net/fig/1572752</uri></graphic></fig><fig id="F14063153" position="float" orientation="portrait"><object-id xmlns:xlink="http://www.w3.org/1999/xlink" content-type="arpha" xlink:type="simple">C3B64B1A-1B23-5352-9A53-ECC1C8D73C17</object-id><object-id xmlns:xlink="http://www.w3.org/1999/xlink" content-type="doi" xlink:type="simple">10.3897/BDJ.14.e193642.figure8</object-id><label>Figure 1.</label><caption><p>Distribution records of species of the <italic><tp:taxon-name><tp:taxon-name-part taxon-name-part-type="genus" reg="Pholcus">Pholcus</tp:taxon-name-part> <tp:taxon-name-part taxon-name-part-type="species" reg="nagasakiensis">nagasakiensis</tp:taxon-name-part></tp:taxon-name></italic> species group. <bold>1</bold> <italic><tp:taxon-name><tp:taxon-name-part taxon-name-part-type="genus" reg="Pholcus">P.</tp:taxon-name-part> <tp:taxon-name-part taxon-name-part-type="species" reg="higoensis">higoensis</tp:taxon-name-part></tp:taxon-name></italic>; <bold>2</bold> <italic><tp:taxon-name><tp:taxon-name-part taxon-name-part-type="genus" reg="Pholcus">P.</tp:taxon-name-part> <tp:taxon-name-part taxon-name-part-type="species" reg="nagasakiensis">nagasakiensis</tp:taxon-name-part></tp:taxon-name></italic>; <bold>3</bold> <italic><tp:taxon-name><tp:taxon-name-part taxon-name-part-type="genus" reg="Pholcus">P.</tp:taxon-name-part> <tp:taxon-name-part taxon-name-part-type="species" reg="otomi">otomi</tp:taxon-name-part></tp:taxon-name></italic>; <bold>4</bold> <italic><tp:taxon-name><tp:taxon-name-part taxon-name-part-type="genus" reg="Pholcus">P.</tp:taxon-name-part> <tp:taxon-name-part taxon-name-part-type="species" reg="wuyiensis">wuyiensis</tp:taxon-name-part></tp:taxon-name></italic>; <bold>5</bold> <italic><tp:taxon-name><tp:taxon-name-part taxon-name-part-type="genus" reg="Pholcus">P.</tp:taxon-name-part> <tp:taxon-name-part taxon-name-part-type="species" reg="yajiyagama">yajiyagama</tp:taxon-name-part></tp:taxon-name></italic> sp. nov.; <bold>6</bold> <italic><tp:taxon-name><tp:taxon-name-part taxon-name-part-type="genus" reg="Pholcus">P.</tp:taxon-name-part> <tp:taxon-name-part taxon-name-part-type="species" reg="yoshikurai">yoshikurai</tp:taxon-name-part></tp:taxon-name></italic>. Blue, green and red circles represent previously recorded species, known species collected in this study and new species, respectively.</p></caption><graphic xmlns:xlink="http://www.w3.org/1999/xlink" xlink:href="bdj-14-e193642-g001.jpg" position="float" id="oo_1597642.jpg" orientation="portrait" xlink:type="simple"><uri content-type="original_file" xlink:type="simple">https://binary.pensoft.net/fig/1597642</uri></graphic></fig></tp:treatment-sec><ref-list><ref id="B14062854"><element-citation xmlns:xlink="http://www.w3.org/1999/xlink" publication-type="article" xlink:type="simple"><person-group person-group-type="author"><name name-style="western"><surname>Huber</surname><given-names>B. A.</given-names></name></person-group><year>2011</year><article-title>Revision and cladistic analysis of <italic><tp:taxon-name><tp:taxon-name-part taxon-name-part-type="genus" reg="Pholcus">Pholcus</tp:taxon-name-part></tp:taxon-name></italic> and closely related taxa (<tp:taxon-name><tp:taxon-name-part taxon-name-part-type="order" reg="Araneae">Araneae</tp:taxon-name-part></tp:taxon-name>, <tp:taxon-name><tp:taxon-name-part taxon-name-part-type="family" reg="Pholcidae">Pholcidae</tp:taxon-name-part></tp:taxon-name>)</article-title><source>Bonner Zoologische Monographien</source><volume>58</volume><fpage>1</fpage><lpage>509</lpage></element-citation></ref></ref-list></tp:taxon-treatment>
