# Supplementary material for: Morphological and molecular data reveal a new spider species of the little-known Pholcus nagasakiensis species group (Araneae, Pholcidae) from the Ryukyu Archipelago
Source: Biodivers Data J. 2026 Apr 29;14:e193642. doi: 10.3897/BDJ.14.e193642 (PMC13150534; doi:10.3897/BDJ.14.e193642)
Supplement: XML Treatment for Pholcus nagasakiensis [file BDJ.14.e193642-treatment2.xml]

<!DOCTYPE tp:taxon-treatment
  PUBLIC "-//TaxonX//DTD Taxonomic Treatment Publishing DTD v0 20100105//EN" "tax-treatment-NSO.dtd">
<tp:taxon-treatment xmlns:tp="http://www.plazi.org/taxpub"><tp:treatment-meta><mixed-citation publication-type="journal"><person-group><name><surname>Yan</surname><given-names>Meichen</given-names></name><name><surname>Li</surname><given-names>Minghui</given-names></name><name><surname>Ballarin</surname><given-names>Francesco</given-names></name><name><surname>Yao</surname><given-names>Zhiyuan</given-names></name></person-group><article-title>Morphological and molecular data reveal a new spider species of the little-known <italic><tp:taxon-name><tp:taxon-name-part taxon-name-part-type="genus" reg="Pholcus">Pholcus</tp:taxon-name-part> <tp:taxon-name-part taxon-name-part-type="species" reg="nagasakiensis">nagasakiensis</tp:taxon-name-part></tp:taxon-name></italic> species group (<tp:taxon-name><tp:taxon-name-part taxon-name-part-type="order" reg="Araneae">Araneae</tp:taxon-name-part></tp:taxon-name>, <tp:taxon-name><tp:taxon-name-part taxon-name-part-type="family" reg="Pholcidae">Pholcidae</tp:taxon-name-part></tp:taxon-name>) from the Ryukyu Archipelago</article-title><source>Biodivers Data J</source><day>29</day><month>04</month><year>2026</year><volume>14</volume><pub-id pub-id-type="doi">10.3897/BDJ.14.e193642</pub-id></mixed-citation></tp:treatment-meta><tp:nomenclature><tp:taxon-name><object-id xmlns:xlink="http://www.w3.org/1999/xlink" content-type="arpha" xlink:type="simple">CBE48C50-2B09-510A-A8B0-78A4310374CE</object-id><tp:taxon-name-part taxon-name-part-type="genus">Pholcus</tp:taxon-name-part> <tp:taxon-name-part taxon-name-part-type="species">nagasakiensis</tp:taxon-name-part><object-id xmlns:xlink="http://www.w3.org/1999/xlink" xlink:type="simple" object-id-type="Taxonomic References">https://wsc.nmbe.ch/spec-data/33187/taxon</object-id></tp:taxon-name><tp:taxon-authority>Strand, 1918</tp:taxon-authority></tp:nomenclature><tp:treatment-sec sec-type="materials"><title>Materials</title><list list-type="alpha-lower" list-content="occurrences"><list-item><p><bold>Type status:</bold> <named-content xmlns:xlink="http://www.w3.org/1999/xlink" content-type="dwc:typeStatus" xlink:type="simple">Other material</named-content>. <bold>Occurrence:</bold> recordedBy: <named-content xmlns:xlink="http://www.w3.org/1999/xlink" content-type="dwc:recordedBy" xlink:type="simple">Francesco Ballarin</named-content>; individualCount: <named-content xmlns:xlink="http://www.w3.org/1999/xlink" content-type="dwc:individualCount" xlink:type="simple">6</named-content>; sex: <named-content xmlns:xlink="http://www.w3.org/1999/xlink" content-type="dwc:sex" xlink:type="simple">3 males, 3 females</named-content>; lifeStage: <named-content xmlns:xlink="http://www.w3.org/1999/xlink" content-type="dwc:lifeStage" xlink:type="simple">6 adults</named-content>; occurrenceID: <named-content xmlns:xlink="http://www.w3.org/1999/xlink" content-type="dwc:occurrenceID" xlink:type="simple">4C7F5204-73DF-5AF1-A403-FB3BD1D5BA12</named-content>; <bold>Taxon:</bold> order: <named-content xmlns:xlink="http://www.w3.org/1999/xlink" content-type="dwc:order" xlink:type="simple"><tp:taxon-name><tp:taxon-name-part taxon-name-part-type="order" reg="Araneae">Araneae</tp:taxon-name-part></tp:taxon-name></named-content>; family: <named-content xmlns:xlink="http://www.w3.org/1999/xlink" content-type="dwc:family" xlink:type="simple"><tp:taxon-name><tp:taxon-name-part taxon-name-part-type="family" reg="Pholcidae">Pholcidae</tp:taxon-name-part></tp:taxon-name></named-content>; genus: <named-content xmlns:xlink="http://www.w3.org/1999/xlink" content-type="dwc:genus" xlink:type="simple"><italic><tp:taxon-name><tp:taxon-name-part taxon-name-part-type="genus" reg="Pholcus">Pholcus</tp:taxon-name-part></tp:taxon-name></italic></named-content>; <bold>Location:</bold> island: <named-content xmlns:xlink="http://www.w3.org/1999/xlink" content-type="dwc:island" xlink:type="simple">Okinawa-jima Island</named-content>; stateProvince: <named-content xmlns:xlink="http://www.w3.org/1999/xlink" content-type="dwc:stateProvince" xlink:type="simple">Okinawa Prefecture</named-content>; county: <named-content xmlns:xlink="http://www.w3.org/1999/xlink" content-type="dwc:county" xlink:type="simple">Kunigami District</named-content>; municipality: <named-content xmlns:xlink="http://www.w3.org/1999/xlink" content-type="dwc:municipality" xlink:type="simple">Kunigami Village</named-content>; verbatimLocality: <named-content xmlns:xlink="http://www.w3.org/1999/xlink" content-type="dwc:verbatimLocality" xlink:type="simple">Yona</named-content>; verbatimElevation: <named-content xmlns:xlink="http://www.w3.org/1999/xlink" content-type="dwc:verbatimElevation" xlink:type="simple">46 m</named-content>; verbatimLatitude: <named-content xmlns:xlink="http://www.w3.org/1999/xlink" content-type="dwc:verbatimLatitude" xlink:type="simple">26.76051°N</named-content>; verbatimLongitude: <named-content xmlns:xlink="http://www.w3.org/1999/xlink" content-type="dwc:verbatimLongitude" xlink:type="simple">128.21636°E</named-content>; <bold>Event:</bold> samplingProtocol: <named-content xmlns:xlink="http://www.w3.org/1999/xlink" content-type="dwc:samplingProtocol" xlink:type="simple">by hand</named-content>; year: <named-content xmlns:xlink="http://www.w3.org/1999/xlink" content-type="dwc:year" xlink:type="simple">2024</named-content>; month: <named-content xmlns:xlink="http://www.w3.org/1999/xlink" content-type="dwc:month" xlink:type="simple">9</named-content>; day: <named-content xmlns:xlink="http://www.w3.org/1999/xlink" content-type="dwc:day" xlink:type="simple">2</named-content>; <bold>Record Level:</bold> institutionCode: <named-content xmlns:xlink="http://www.w3.org/1999/xlink" content-type="dwc:institutionCode" xlink:type="simple">SYNU-Ar00525–530</named-content></p></list-item></list></tp:treatment-sec><tp:treatment-sec sec-type="Description"><title>Description</title><p>See <xref ref-type="bibr" rid="B14062854">Huber (2011)</xref>.</p></tp:treatment-sec><tp:treatment-sec sec-type="Diagnosis"><title>Diagnosis</title><p>The species resembles <italic><tp:taxon-name><tp:taxon-name-part taxon-name-part-type="genus" reg="Pholcus">Pholcus</tp:taxon-name-part> <tp:taxon-name-part taxon-name-part-type="species" reg="yajiyagama">yajiyagama</tp:taxon-name-part></tp:taxon-name></italic> sp. nov. (Fig. <xref ref-type="fig" rid="F14063200">3</xref> and Fig. <xref ref-type="fig" rid="F14063184">4</xref>) by having a similar uncus (Fig. <xref ref-type="fig" rid="F14063204">5</xref>C) and epigyne (Fig. <xref ref-type="fig" rid="F14063204">5</xref>A), but it can be distinguished by the distal apophysis of procursus 2× longer than wide (da in Fig. <xref ref-type="fig" rid="F14063202">6</xref>C vs. as wide as long, da in Fig. <xref ref-type="fig" rid="F14063184">4</xref>C), by the membranous edge of procursus 4× longer than wide (me in Fig. <xref ref-type="fig" rid="F14063202">6</xref>C vs. 2× longer than wide, me in Fig. <xref ref-type="fig" rid="F14063184">4</xref>C), by the male chelicerae with frontal apophyses (Fig. <xref ref-type="fig" rid="F14063204">5</xref>D vs. absent, fa in Fig. <xref ref-type="fig" rid="F14063200">3</xref>D), by the vulval pore plates widely separated or with curved inner margin and straight outer margin (pp in Fig. <xref ref-type="fig" rid="F14063204">5</xref>B and <xref ref-type="bibr" rid="B14062854">Huber 2011</xref>: figs. 1974, 2085 vs. relatively close to each other, with straight inner margin and curved outer margin, pp in Fig. <xref ref-type="fig" rid="F14063200">3</xref>B) and by the brown marks of carapace nearly covering the entire carapace (Fig. <xref ref-type="fig" rid="F14063204">5</xref>E and G vs. covering only 1/3 of the carapace, Fig. <xref ref-type="fig" rid="F14063200">3</xref>E and G).</p></tp:treatment-sec><tp:treatment-sec sec-type="Distribution"><title>Distribution</title><p>Kyushu Island, across the whole Ryukyu Archipelago and the Diaoyu Islands of China (Fig. <xref ref-type="fig" rid="F14063153">1</xref>) (<xref ref-type="bibr" rid="B14063083">JSC 2025</xref>).</p></tp:treatment-sec><tp:treatment-sec sec-type="Biology"><title>Biology</title><p>The species was collected on the underside of the overhang on rocky cliffs along a humid and shaded trail.</p></tp:treatment-sec><tp:treatment-sec><!--Section generated to contain objects referenced in tp:taxon-treatment.--><fig id="F14063200" position="float" orientation="portrait"><object-id xmlns:xlink="http://www.w3.org/1999/xlink" content-type="arpha" xlink:type="simple">9C9257A0-547B-574D-B2D9-757AE4FAAAB6</object-id><object-id xmlns:xlink="http://www.w3.org/1999/xlink" content-type="doi" xlink:type="simple">10.3897/BDJ.14.e193642.figure5</object-id><label>Figure 3.</label><caption><p><italic><tp:taxon-name><tp:taxon-name-part taxon-name-part-type="genus" reg="Pholcus">Pholcus</tp:taxon-name-part> <tp:taxon-name-part taxon-name-part-type="species" reg="yajiyagama">yajiyagama</tp:taxon-name-part></tp:taxon-name></italic> sp. nov., holotype male (<bold>C–F</bold>) and paratype female (<bold>A, B, G, H</bold>). <bold>A</bold> Epigyne, ventral view; <bold>B</bold> Vulva, dorsal view; <bold>C</bold> Bulbal apophyses, prolateral view; <bold>D</bold> Chelicerae, frontal view; <bold>E, G</bold> Habitus, dorsal view; <bold>F</bold> Habitus, lateral view; <bold>H</bold> Habitus, ventral view. Scale bars: 0.20 mm (<bold>A–D</bold>); 1.00 mm (<bold>E–H</bold>).</p></caption><graphic xmlns:xlink="http://www.w3.org/1999/xlink" xlink:href="bdj-14-e193642-g003.jpg" position="float" id="oo_1572743.jpg" orientation="portrait" xlink:type="simple"><uri content-type="original_file" xlink:type="simple">https://binary.pensoft.net/fig/1572743</uri></graphic></fig><fig id="F14063184" position="float" orientation="portrait"><object-id xmlns:xlink="http://www.w3.org/1999/xlink" content-type="arpha" xlink:type="simple">13F43D1F-A8C0-5597-BAF1-636965E77AD9</object-id><object-id xmlns:xlink="http://www.w3.org/1999/xlink" content-type="doi" xlink:type="simple">10.3897/BDJ.14.e193642.figure5</object-id><label>Figure 4.</label><caption><p><italic><tp:taxon-name><tp:taxon-name-part taxon-name-part-type="genus" reg="Pholcus">Pholcus</tp:taxon-name-part> <tp:taxon-name-part taxon-name-part-type="species" reg="yajiyagama">yajiyagama</tp:taxon-name-part></tp:taxon-name></italic> sp. nov., holotype male. <bold>A</bold> Palp, prolateral view; <bold>B</bold> Palp, retrolateral view; <bold>C</bold> Distal part of procursus, prolateral view; <bold>D</bold> Distal part of procursus, prolateral-ventral view; <bold>E</bold> Distal part of procursus, dorsal view. Scale bars: 0.20 mm (<bold>A, B</bold>); 0.10 mm (<bold>C–E</bold>).</p></caption><graphic xmlns:xlink="http://www.w3.org/1999/xlink" xlink:href="bdj-14-e193642-g004.jpg" position="float" id="oo_1572741.jpg" orientation="portrait" xlink:type="simple"><uri content-type="original_file" xlink:type="simple">https://binary.pensoft.net/fig/1572741</uri></graphic></fig><fig id="F14063204" position="float" orientation="portrait"><object-id xmlns:xlink="http://www.w3.org/1999/xlink" content-type="arpha" xlink:type="simple">01C8CD58-AE2A-5A9D-8BBE-1D95D9D60C77</object-id><object-id xmlns:xlink="http://www.w3.org/1999/xlink" content-type="doi" xlink:type="simple">10.3897/BDJ.14.e193642.figure5</object-id><label>Figure 5.</label><caption><p><italic><tp:taxon-name><tp:taxon-name-part taxon-name-part-type="genus" reg="Pholcus">Pholcus</tp:taxon-name-part> <tp:taxon-name-part taxon-name-part-type="species" reg="nagasakiensis">nagasakiensis</tp:taxon-name-part></tp:taxon-name></italic> Strand, 1918, male (<bold>C–F</bold>) and female (<bold>A, B, G, H</bold>). <bold>A</bold> Epigyne, ventral view; <bold>B</bold> Vulva, dorsal view; <bold>C</bold> Bulbal apophyses, prolateral view; <bold>D</bold> Chelicerae, frontal view; <bold>E, G</bold> Habitus, dorsal view; <bold>F</bold> Habitus, lateral view; <bold>H</bold> Habitus, ventral view. Scale bars: 0.20 mm (<bold>A–D</bold>); 1.00 mm (<bold>E–H</bold>).</p></caption><graphic xmlns:xlink="http://www.w3.org/1999/xlink" xlink:href="bdj-14-e193642-g005.jpg" position="float" id="oo_1572752.jpg" orientation="portrait" xlink:type="simple"><uri content-type="original_file" xlink:type="simple">https://binary.pensoft.net/fig/1572752</uri></graphic></fig><fig id="F14063202" position="float" orientation="portrait"><object-id xmlns:xlink="http://www.w3.org/1999/xlink" content-type="arpha" xlink:type="simple">6F111488-3540-599D-A05D-2C8BAE7DCDAC</object-id><object-id xmlns:xlink="http://www.w3.org/1999/xlink" content-type="doi" xlink:type="simple">10.3897/BDJ.14.e193642.figure5</object-id><label>Figure 6.</label><caption><p><italic><tp:taxon-name><tp:taxon-name-part taxon-name-part-type="genus" reg="Pholcus">Pholcus</tp:taxon-name-part> <tp:taxon-name-part taxon-name-part-type="species" reg="nagasakiensis">nagasakiensis</tp:taxon-name-part></tp:taxon-name></italic> Strand, 1918, male. <bold>A</bold> Palp, prolateral view; <bold>B</bold> Palp, retrolateral view; <bold>C</bold> Distal part of procursus, prolateral view; <bold>D</bold> Distal part of procursus, prolateral-ventral view; <bold>E</bold> Distal part of procursus, dorsal view. Scale bars: 0.30 mm (<bold>A, B</bold>); 0.10 mm (<bold>C–E</bold>).</p></caption><graphic xmlns:xlink="http://www.w3.org/1999/xlink" xlink:href="bdj-14-e193642-g006.jpg" position="float" id="oo_1572745.jpg" orientation="portrait" xlink:type="simple"><uri content-type="original_file" xlink:type="simple">https://binary.pensoft.net/fig/1572745</uri></graphic></fig><fig id="F14063153" position="float" orientation="portrait"><object-id xmlns:xlink="http://www.w3.org/1999/xlink" content-type="arpha" xlink:type="simple">C3B64B1A-1B23-5352-9A53-ECC1C8D73C17</object-id><object-id xmlns:xlink="http://www.w3.org/1999/xlink" content-type="doi" xlink:type="simple">10.3897/BDJ.14.e193642.figure8</object-id><label>Figure 1.</label><caption><p>Distribution records of species of the <italic><tp:taxon-name><tp:taxon-name-part taxon-name-part-type="genus" reg="Pholcus">Pholcus</tp:taxon-name-part> <tp:taxon-name-part taxon-name-part-type="species" reg="nagasakiensis">nagasakiensis</tp:taxon-name-part></tp:taxon-name></italic> species group. <bold>1</bold> <italic><tp:taxon-name><tp:taxon-name-part taxon-name-part-type="genus" reg="Pholcus">P.</tp:taxon-name-part> <tp:taxon-name-part taxon-name-part-type="species" reg="higoensis">higoensis</tp:taxon-name-part></tp:taxon-name></italic>; <bold>2</bold> <italic><tp:taxon-name><tp:taxon-name-part taxon-name-part-type="genus" reg="Pholcus">P.</tp:taxon-name-part> <tp:taxon-name-part taxon-name-part-type="species" reg="nagasakiensis">nagasakiensis</tp:taxon-name-part></tp:taxon-name></italic>; <bold>3</bold> <italic><tp:taxon-name><tp:taxon-name-part taxon-name-part-type="genus" reg="Pholcus">P.</tp:taxon-name-part> <tp:taxon-name-part taxon-name-part-type="species" reg="otomi">otomi</tp:taxon-name-part></tp:taxon-name></italic>; <bold>4</bold> <italic><tp:taxon-name><tp:taxon-name-part taxon-name-part-type="genus" reg="Pholcus">P.</tp:taxon-name-part> <tp:taxon-name-part taxon-name-part-type="species" reg="wuyiensis">wuyiensis</tp:taxon-name-part></tp:taxon-name></italic>; <bold>5</bold> <italic><tp:taxon-name><tp:taxon-name-part taxon-name-part-type="genus" reg="Pholcus">P.</tp:taxon-name-part> <tp:taxon-name-part taxon-name-part-type="species" reg="yajiyagama">yajiyagama</tp:taxon-name-part></tp:taxon-name></italic> sp. nov.; <bold>6</bold> <italic><tp:taxon-name><tp:taxon-name-part taxon-name-part-type="genus" reg="Pholcus">P.</tp:taxon-name-part> <tp:taxon-name-part taxon-name-part-type="species" reg="yoshikurai">yoshikurai</tp:taxon-name-part></tp:taxon-name></italic>. Blue, green and red circles represent previously recorded species, known species collected in this study and new species, respectively.</p></caption><graphic xmlns:xlink="http://www.w3.org/1999/xlink" xlink:href="bdj-14-e193642-g001.jpg" position="float" id="oo_1597642.jpg" orientation="portrait" xlink:type="simple"><uri content-type="original_file" xlink:type="simple">https://binary.pensoft.net/fig/1597642</uri></graphic></fig></tp:treatment-sec><ref-list><ref id="B14062854"><element-citation xmlns:xlink="http://www.w3.org/1999/xlink" publication-type="article" xlink:type="simple"><person-group person-group-type="author"><name name-style="western"><surname>Huber</surname><given-names>B. A.</given-names></name></person-group><year>2011</year><article-title>Revision and cladistic analysis of <italic><tp:taxon-name><tp:taxon-name-part taxon-name-part-type="genus" reg="Pholcus">Pholcus</tp:taxon-name-part></tp:taxon-name></italic> and closely related taxa (<tp:taxon-name><tp:taxon-name-part taxon-name-part-type="order" reg="Araneae">Araneae</tp:taxon-name-part></tp:taxon-name>, <tp:taxon-name><tp:taxon-name-part taxon-name-part-type="family" reg="Pholcidae">Pholcidae</tp:taxon-name-part></tp:taxon-name>)</article-title><source>Bonner Zoologische Monographien</source><volume>58</volume><fpage>1</fpage><lpage>509</lpage></element-citation></ref><ref id="B14063083"><element-citation xmlns:xlink="http://www.w3.org/1999/xlink" publication-type="website" xlink:type="simple"><person-group person-group-type="author"><name name-style="western"><surname>JSC</surname></name></person-group><article-title>Japan Spider Catalog v. 1.1.4</article-title><uri xlink:type="simple">https://lookerstudio.google.com/reporting/affa70b1-2b26-4da6-b0ba-12c8cb5873b5</uri><date-in-citation content-type="access-date">2026-02-23T00:54:45+00:00</date-in-citation></element-citation></ref></ref-list></tp:taxon-treatment>
